# Supplementary material for: Dinucleosome specificity and allosteric switch of the ISW1a ATP-dependent chromatin remodeler in transcription regulation
Source: Nat Commun. 2020 Nov 20;11:5913. doi: 10.1038/s41467-020-19700-1 (PMC7680125; doi:10.1038/s41467-020-19700-1)
Supplement: Supplementary file 4 — Source Data [file 41467_2020_19700_MOESM4_ESM.xlsx]

## Sheet: Figure S1b
								Figure S1b also has repeats on the same exposure

## Sheet: Figure S5C
								Marker dots from top
								175
								80
								58
								46
								30
								23
								17

## Sheet: Figure S5E
										Stained Purified protein used as molecular weight standard
